# Supplementary material for: The ALINFA Intervention Improves Diet Quality and Nutritional Status in Children 6 to 12 Years Old
Source: Nutrients. 2023 May 18;15(10):2375. doi: 10.3390/nu15102375 (PMC10221220; doi:10.3390/nu15102375)
Supplement: Supplementary file 1 [file nutrients-15-02375-s001.zip]

Archive with 1 entries (1 files):
- nutrients-2349217-supplementary.pdf
